# Supplementary material for: Young children with Down syndrome show normal development of circadian rhythms, but poor sleep efficiency: a cross-sectional study across the first 60 months of life
Source: Sleep Med. 2017 May;33:134–44. doi: 10.1016/j.sleep.2016.12.026 (PMC5423393; doi:10.1016/j.sleep.2016.12.026)
Supplement: Supplementary file 1 [file mmc1.zip]

Archive with 8 entries (8 files):
- COI form_Anand_V1.pdf
- COI form_Clark_V1.pdf
- COI form_Demara_V1.pdf
- COI form_Edgin_V1.pdf
- COI form_Fernandez_V1.pdf
- COI form_Nyhuis_V1.pdf
- COI form_Ruby_V1.pdf
- COI form_Spano_V1.pdf
