# Supplementary material for: Young children with Down syndrome show normal development of circadian rhythms, but poor sleep efficiency: a cross-sectional study across the first 60 months of life
Source: Sleep Med. 2017 May;33:134–44. doi: 10.1016/j.sleep.2016.12.026 (PMC5423393; doi:10.1016/j.sleep.2016.12.026)
Supplement: Supplementary file 2 [file mmc2.xlsx]

## Sheet: Tests of Normality
SUPPLEMENATAL INFORMATION				Circadian Rhythmicity and Sleep in DS, Sleep Medicine 2016
Tests of Normality
	Kolmogorov-Smirnova			Shapiro-Wilk
	Statistic	df	Sig.	Statistic	df	Sig.
NPCRA_RA	0.0919249	106	0.0277802	0.927924	106	2.27509e-05
NPCRA_L_avg	0.0905199	106	0.032331	0.947166	106	0.000353994
NPCRA_M_avg	0.0486298	106	.200*	0.98791	106	0.458443
LSP_24h	0.095359	106	0.018932	0.947993	106	0.000402065
FFT_24h	0.0811794	106	0.0821017	0.956822	106	0.0016554
NPCRA_IV	0.0880426	106	0.0419372	0.964119	106	0.00577902
NPCRA_IS	0.0732721	106	0.199798	0.978528	106	0.0833817
Sleep_Efficiency_avg	0.0449809	106	.200*	0.981403	106	0.143958
PhaseAngle_Onset	0.109608	106	0.00318175	0.946219	106	0.000306245
PhaseAngle_Offset	0.0883738	106	0.0405256	0.96914	106	0.014267
PhaseAngle_Acrophase	0.0774917	106	0.127422	0.96932	106	0.0147468
PhaseAngle_Onset_dev	0.0844506	106	0.0601434	0.94309	106	0.000191254
PhaseAngle_Offset_dev	0.127358	106	0.000223677	0.905515	106	1.43386e-06
PhaseAngle_Acrophase_dev	0.136444	106	4.77055e-05	0.935408	106	6.31325e-05
*. This is a lower bound of the true significance.
a. Lilliefors Significance Correction
Tests of Normality
	Kolmogorov-Smirnova			Shapiro-Wilk
	Statistic	df	Sig.	Statistic	df	Sig.
logNPCRA_RA	0.0919204	107	0.026535	0.940839	107	0.000127318
logNPCRA_L_avg	0.076333	107	0.145668	0.983992	107	0.227508
logLSP_24h	0.0604429	107	.200*	0.984566	107	0.252782
logFFT_24h	0.0581599	107	.200*	0.989658	107	0.589315
logNPCRA_IV	0.0427311	107	.200*	0.992701	107	0.841745
logPhaseAngle_Onset	0.0719466	107	.200*	0.977121	107	0.0615092
logPhaseAngle_Offset	0.0791627	107	0.0954776	0.978012	107	0.0729983
logPhaseAngle_Acrophase	0.0576993	107	.200*	0.985001	107	0.273572
logPhaseAngle_Onsetdev	0.0556172	107	.200*	0.993585	107	0.901313
logPhaseAngle_Offsetdev	0.0597065	107	.200*	0.984577	107	0.253309
logPhaseAngle_Acrophdev	0.0626427	107	.200*	0.988301	107	0.480559
*. This is a lower bound of the true significance.
a. Lilliefors Significance Correction

## Sheet: Group Statistics
SUPPLEMENATAL INFORMATION
Group Statistics
Group		N	Mean	Std. Deviation	Std. Error Mean
Sleep_Efficiency_avg	.00	43	82.9026	5.63337	0.85908
	1.00	66	75.8695	5.4927	0.676104
logPhaseAngle_Onset	.00	43	1.92323	0.137051	0.0209
	1.00	66	1.92357	0.181677	0.0223629
logPhaseAngle_Offset	.00	43	3.03681	0.0458191	0.00698734
	1.00	66	3.03605	0.0640425	0.00788309
logPhaseAngle_Acrophase	.00	43	2.63177	0.0649288	0.00990155
	1.00	66	2.62442	0.0998882	0.0122954
logPhaseAngle_Onsetdev	.00	43	-0.521016	0.390808	0.0595977
	1.00	66	-0.583863	0.437955	0.0539086
logPhaseAngle_Offsetdev	.00	43	-0.405713	0.532755	0.0812444
	1.00	66	-0.469231	0.619122	0.0762086
logPhaseAngle_Acrophdev	.00	43	-0.10914	0.39809	0.0607081
	1.00	66	-0.236155	0.48758	0.060017
logLSP_24h	.00	43	6.69072	0.392775	0.0598977
	1.00	66	6.71049	0.350881	0.0431904
logFFT_24h	.00	43	-1.62724	0.320429	0.048865
	1.00	66	-1.58005	0.293128	0.0360815
logNPCRA_IV	.00	42	-0.347116	0.230101	0.0355053
	1.00	65	-0.348972	0.2554	0.0316785
NPCRA_IS	.00	43	0.434791	0.0617401	0.00941527
	1.00	65	0.455462	0.0760189	0.00942899
logNPCRA_RA	.00	43	-0.0676265	0.03498	0.00533441
	1.00	66	-0.120762	0.0549074	0.00675863
logNPCRA_L_avg	.00	43	2.77151	0.413058	0.0629907
	1.00	66	3.30087	0.407713	0.050186
NPCRA_M_avg	.00	43	563.269	153.327	23.3822
	1.00	66	523.805	148.529	18.2827

## Sheet: T-tests
SUPPLEMENATAL INFORMATION
Independent Samples Test
		Levene's Test for Equality of Variances		t-test for Equality of Means
		F	Sig.	t	df	Sig. (2-tailed)	Mean Difference	Std. Error Difference	95% Confidence Interval of the Difference
									Lower	Upper
Sleep_Efficiency_avg	Equal variances assumed	0.0205362	0.886319	6.46802	107	3.05083e-09	7.03301	1.08735	4.87746	9.18856
	Equal variances not assumed			6.43328	88.2619	6.2568e-09	7.03301	1.09322	4.86055	9.20547
logPhaseAngle_Onset	Equal variances assumed	3.90352	0.0507599	-0.0104354	107	0.991693	-0.000338671	0.032454	-0.0646749	0.0639976
	Equal variances not assumed			-0.0110644	104.617	0.991193	-0.000338671	0.030609	-0.0610333	0.0603559
logPhaseAngle_Offset	Equal variances assumed	6.90895	0.00983796	0.0677211	107	0.946134	0.000764207	0.0112846	-0.0216063	0.0231347
	Equal variances not assumed			0.0725464	105.999	0.942304	0.000764207	0.010534	-0.0201206	0.021649
logPhaseAngle_Acrophase	Equal variances assumed	9.35629	0.00280819	0.427072	107	0.670185	0.00735196	0.0172148	-0.0267744	0.0414783
	Equal variances not assumed			0.465709	107	0.642371	0.00735196	0.0157866	-0.0239432	0.0386471
logPhaseAngle_Onsetdev	Equal variances assumed	1.13668	0.288754	0.763383	107	0.446915	0.0628466	0.0823265	-0.100356	0.226049
	Equal variances not assumed			0.782045	96.9207	0.436094	0.0628466	0.0803618	-0.096651	0.222344
logPhaseAngle_Offsetdev	Equal variances assumed	0.497187	0.482271	0.552392	107	0.581832	0.0635183	0.114988	-0.164431	0.291468
	Equal variances not assumed			0.570218	98.9343	0.569822	0.0635183	0.111393	-0.157511	0.284548
logPhaseAngle_Acrophdev	Equal variances assumed	3.28777	0.0726012	1.4258	107	0.156836	0.127015	0.0890834	-0.0495821	0.303613
	Equal variances not assumed			1.48788	101.543	0.139883	0.127015	0.0853669	-0.0423186	0.296349
logLSP_24h	Equal variances assumed	1.11964	0.29238	-0.274095	107	0.78454	-0.019762	0.0720992	-0.16269	0.123166
	Equal variances not assumed			-0.267614	82.6006	0.789664	-0.019762	0.0738454	-0.166648	0.127124
logFFT_24h	Equal variances assumed	1.12201	0.291872	-0.791807	107	0.430225	-0.0471949	0.0596041	-0.165353	0.0709632
	Equal variances not assumed			-0.776965	84.1251	0.439359	-0.0471949	0.0607426	-0.167986	0.0735959
logNPCRA_IV	Equal variances assumed	0.0410137	0.839903	0.0381493	105	0.969641	0.00185667	0.0486685	-0.094644	0.0983574
	Equal variances not assumed			0.0390195	94.0693	0.968958	0.00185667	0.0475832	-0.0926199	0.0963333
NPCRA_IS	Equal variances assumed	2.09621	0.150616	-1.48722	106	0.139926	-0.0206708	0.013899	-0.048227	0.00688528
	Equal variances not assumed			-1.55129	101.495	0.123944	-0.0206708	0.0133249	-0.0471023	0.00576063
logNPCRA_RA	Equal variances assumed	7.91853	0.00582448	5.63907	107	1.40619e-07	0.0531353	0.0094227	0.0344559	0.0718147
	Equal variances not assumed			6.17122	106.966	1.23545e-08	0.0531353	0.00861017	0.0360666	0.070204
logNPCRA_L_avg	Equal variances assumed	0.127959	0.721263	-6.59096	107	1.69679e-09	-0.529356	0.0803155	-0.688572	-0.37014
	Equal variances not assumed			-6.5727	89.0569	3.24831e-09	-0.529356	0.0805386	-0.689383	-0.369329
NPCRA_M_avg	Equal variances assumed	3.52211e-05	0.995276	1.33862	107	0.183531	39.4641	29.4811	-18.9788	97.907
	Equal variances not assumed			1.32959	87.8397	0.187095	39.4641	29.6814	-19.5229	98.4511

## Sheet: Regression Model Summaries
SUPPLEMENATAL INFORMATION
Model Summaryc
Model	R	R Square	Adjusted R Square	Std. Error of the Estimate	Change Statistics
					R Square Change	F Change	df1	df2	Sig. F Change
1	.479a	0.229102	0.221897	0.0480804	0.229102	31.7991	1	107	1.40619e-07
2	.669b	0.447049	0.436616	0.0409121	0.217947	41.7801	1	106	3.19502e-09
a. Predictors: (Constant), Group
b. Predictors: (Constant), Group, Age_months centered at mean
c. Dependent Variable: logNPCRA_RA
Model Summaryc
Model	R	R Square	Adjusted R Square	Std. Error of the Estimate	Change Statistics
					R Square Change	F Change	df1	df2	Sig. F Change
1	.128a	0.016471	0.00727913	150.431	0.016471	1.79191	1	107	0.183531
2	.621b	0.385928	0.374342	119.424	0.369457	63.7749	1	106	1.78787e-12
a. Predictors: (Constant), Group
b. Predictors: (Constant), Group, Age_months centered at mean
c. Dependent Variable: NPCRA_M_avg
Model Summaryc
Model	R	R Square	Adjusted R Square	Std. Error of the Estimate	Change Statistics
					R Square Change	F Change	df1	df2	Sig. F Change
1	.537a	0.288756	0.282109	0.409819	0.288756	43.4407	1	107	1.69679e-09
2	.570b	0.32491	0.312172	0.401147	0.0361531	5.67662	1	106	0.0189738
a. Predictors: (Constant), Group
b. Predictors: (Constant), Group, Age_months centered at mean
c. Dependent Variable: logNPCRA_L_avg
Model Summaryc
Model	R	R Square	Adjusted R Square	Std. Error of the Estimate	Change Statistics
					R Square Change	F Change	df1	df2	Sig. F Change
1	.026a	0.00070164	-0.0086376	0.367895	0.00070164	0.0751282	1	107	0.78454
2	.575b	0.330988	0.318365	0.302435	0.330287	52.3315	1	106	7.67373e-11
a. Predictors: (Constant), Group
b. Predictors: (Constant), Group, Age_months centered at mean
c. Dependent Variable: logLSP_24h
Model Summaryc
Model	R	R Square	Adjusted R Square	Std. Error of the Estimate	Change Statistics
					R Square Change	F Change	df1	df2	Sig. F Change
1	.076a	0.0058253	-0.00346606	0.304137	0.0058253	0.626959	1	107	0.430225
2	.591b	0.348948	0.336664	0.247277	0.343123	55.865	1	106	2.33368e-11
a. Predictors: (Constant), Group
b. Predictors: (Constant), Group, Age_months centered at mean
c. Dependent Variable: logFFT_24h
Model Summaryc
Model	R	R Square	Adjusted R Square	Std. Error of the Estimate	Change Statistics
					R Square Change	F Change	df1	df2	Sig. F Change
1	.004a	1.38605e-05	-0.00950982	0.245832	1.38605e-05	0.00145537	1	105	0.969641
2	.718b	0.515172	0.505849	0.171994	0.515159	110.506	1	104	4.82486e-18
a. Predictors: (Constant), Group
b. Predictors: (Constant), Group, Age_months centered at mean
c. Dependent Variable: logNPCRA_IV
Model Summaryc
Model	R	R Square	Adjusted R Square	Std. Error of the Estimate	Change Statistics
					R Square Change	F Change	df1	df2	Sig. F Change
1	.143a	0.0204397	0.0111986	0.070707	0.0204397	2.21182	1	106	0.139926
2	.510b	0.260074	0.24598	0.0617447	0.239634	34.0056	1	105	6.13121e-08
a. Predictors: (Constant), Group
b. Predictors: (Constant), Group, Age_months centered at mean
c. Dependent Variable: NPCRA_IS
Model Summaryc
Model	R	R Square	Adjusted R Square	Std. Error of the Estimate	Change Statistics
					R Square Change	F Change	df1	df2	Sig. F Change
1	.530a	0.281084	0.274366	5.54834	0.281084	41.8353	1	107	3.05083e-09
2	.572b	0.327546	0.314858	5.39131	0.0464612	7.32375	1	106	0.00793235
a. Predictors: (Constant), Group
b. Predictors: (Constant), Group, Age_months centered at mean
c. Dependent Variable: Sleep_Efficiency_avg
Model Summaryc
Model	R	R Square	Adjusted R Square	Std. Error of the Estimate	Change Statistics
					R Square Change	F Change	df1	df2	Sig. F Change
1	.001a	1.01774e-06	-0.00934477	0.1656	1.01774e-06	0.000108898	1	107	0.991693
2	.080b	0.00637276	-0.0123749	0.165849	0.00637174	0.679736	1	106	0.411529
a. Predictors: (Constant), Group
b. Predictors: (Constant), Group, Age_months centered at mean
c. Dependent Variable: logPhaseAngle_Onset
Model Summaryc
Model	R	R Square	Adjusted R Square	Std. Error of the Estimate	Change Statistics
					R Square Change	F Change	df1	df2	Sig. F Change
1	.007a	4.28593e-05	-0.00930253	0.0575811	4.28593e-05	0.00458614	1	107	0.946134
2	.223b	0.049833	0.0319053	0.0563934	0.0497901	5.55455	1	106	0.0202694
a. Predictors: (Constant), Group
b. Predictors: (Constant), Group, Age_months centered at mean
c. Dependent Variable: logPhaseAngle_Offset
Model Summaryc
Model	R	R Square	Adjusted R Square	Std. Error of the Estimate	Change Statistics
					R Square Change	F Change	df1	df2	Sig. F Change
1	.041a	0.00170168	-0.00762821	0.0878406	0.00170168	0.18239	1	107	0.670185
2	.041b	0.00171283	-0.0171228	0.0882535	1.11477e-05	0.00118368	1	106	0.972619
a. Predictors: (Constant), Group
b. Predictors: (Constant), Group, Age_months centered at mean
c. Dependent Variable: logPhaseAngle_Acrophase
Model Summaryc
Model	R	R Square	Adjusted R Square	Std. Error of the Estimate	Change Statistics
					R Square Change	F Change	df1	df2	Sig. F Change
1	.074a	0.00541679	-0.00387838	0.42008	0.00541679	0.582753	1	107	0.446915
2	.228b	0.0521908	0.0343076	0.412013	0.046774	5.23106	1	106	0.0241734
a. Predictors: (Constant), Group
b. Predictors: (Constant), Group, Age_months centered at mean
c. Dependent Variable: logPhaseAngle_Onsetdev
Model Summaryc
Model	R	R Square	Adjusted R Square	Std. Error of the Estimate	Change Statistics
					R Square Change	F Change	df1	df2	Sig. F Change
1	.053a	0.00284364	-0.00647558	0.586738	0.00284364	0.305137	1	107	0.581832
2	.076b	0.00583597	-0.0129218	0.588614	0.00299234	0.31905	1	106	0.573373
a. Predictors: (Constant), Group
b. Predictors: (Constant), Group, Age_months centered at mean
c. Dependent Variable: logPhaseAngle_Offsetdev
Model Summaryc
Model	R	R Square	Adjusted R Square	Std. Error of the Estimate	Change Statistics
					R Square Change	F Change	df1	df2	Sig. F Change
1	.137a	0.018645	0.00947342	0.454558	0.018645	2.03291	1	107	0.156836
2	.137b	0.0186645	0.000148698	0.456693	1.95008e-05	0.0021064	1	106	0.96348
a. Predictors: (Constant), Group
b. Predictors: (Constant), Group, Age_months centered at mean
c. Dependent Variable: logPhaseAngle_Acrophdev
